# Supplementary material for: Latent profiles and predictors of barriers to care in Swiss children and adolescents with rare diseases
Source: J Pediatr Psychol. 2024 Sep 24;49(11):827–39. doi: 10.1093/jpepsy/jsae076 (PMC11812576; doi:10.1093/jpepsy/jsae076)
Supplement: jsae076_Supplementary_Data [file jsae076_supplementary_data.zip]

Archive with 4 entries (3 files):
- jsae076_Supplementary_Data/
- jsae076_Supplementary_Data/jpepsy-2023-0256-File008.docx
- jsae076_Supplementary_Data/jpepsy-2023-0256-File009.docx
- jsae076_Supplementary_Data/jpepsy-2023-0256-File010.docx
